# Supplementary material for: Current and future goals are represented in opposite patterns in object-selective cortex
Source: eLife. 2018 Nov 6;7:e38677. doi: 10.7554/eLife.38677 (PMC6279347; doi:10.7554/eLife.38677)
Supplement: Figure 2—source data 1. [file elife-38677-fig2-data1.zip]

Archive with 18 entries (17 files):
- repeatEntries.m
- SEM_MC.m
- __MACOSX/
- __MACOSX/._SEM_MC.m
- isEven.m
- Figure2_WithinCrossRelevanceDecoding.xlsx
- __MACOSX/._Figure2_WithinCrossRelevanceDecoding.xlsx
- cross_validationAnoukCrossRoiS.m
- WithinCrossDecoding_pFs_Figure2.mat
- shadedErrorBarfunc.m
- __MACOSX/._shadedErrorBarfunc.m
- plotSpreadAnoukCol.m
- __MACOSX/._plotSpreadAnoukCol.m
- cross_validationAnoukRoiS.m
- Figure2_WithinCrossRelevanceDecodingN.m
- __MACOSX/._Figure2_WithinCrossRelevanceDecodingN.m
- Figure2Anovast-test.sav
- __MACOSX/._Figure2Anovast-test.sav
