# Supplementary material for: Current and future goals are represented in opposite patterns in object-selective cortex
Source: eLife. 2018 Nov 6;7:e38677. doi: 10.7554/eLife.38677 (PMC6279347; doi:10.7554/eLife.38677)
Supplement: Figure 2—source data 2. [file elife-38677-fig2-data2.zip]

Archive with 9 entries (8 files):
- MeanBoldRetention.m
- MeanBOLD_FigureS1.mat
- FigureS1_MeanBoldN.m
- __MACOSX/
- __MACOSX/._FigureS1_MeanBoldN.m
- FigureS1_MeanBold.xlsx
- __MACOSX/._FigureS1_MeanBold.xlsx
- Figure2-FigureSpl1BOLD.sav
- __MACOSX/._Figure2-FigureSpl1BOLD.sav
