# Supplementary material for: Current and future goals are represented in opposite patterns in object-selective cortex
Source: eLife. 2018 Nov 6;7:e38677. doi: 10.7554/eLife.38677 (PMC6279347; doi:10.7554/eLife.38677)
Supplement: Figure 2—source data 2. [file elife-38677-fig2-data2.zip › MeanBoldRetention.m]

function [subjectMeanBoldAll, subjectMeanBoldAllCon, subjectMeanBoldCon] = MeanBoldRetention(NN, sort, TRArray, examplar, ROI);
% if normalize specific per TR con = {'111_1'};
% con = {'111'};
%to subtract the mean of all PEs for each voxel.

subjects = fieldnames(NN);
nSubjects = length(subjects);

for cSubjects = 1:nSubjects
    roiNames = fieldnames(NN.(subjects{cSubjects}));
        %nRois = length(roiNames)-1;
   % lRDM = [];
    %lCounter = [];
    
    for cTR = 1:length(TRArray);%1:nRois-2  
        clear nPEs  uPEs uPE2 sortPE
        count = 0;
        PEs = NN.(subjects{cSubjects}).PE;
            for cPEs = 1:length(PEs);
                index = findstr(PEs{cPEs},'_');
                if index > 0;
                 stem = PEs{cPEs}(index(end-3)+1:(end));
                     TRselect =  stem(end);
                     TRnum = str2num(TRselect);
                     if TRselect == TRArray{cTR};
                         count = count+1;
                         % seperate per examplar
                         if examplar == 1;
                            nPEs{cPEs} = stem;
                            uPEs{count} = stem;
                            %sort on template or accessory
                            %template
                            if  TRnum <= 6;
                                if sort == 1;
                                    sortPE = [1:48];
                                %Accessory    
                                elseif sort == 2 ;   
                                    sortPE = [1 2 3 4 9 10 11 12 17 18 19 20 5 6 7 8 13 14 15 16 21 22 23 24 25 26 27 28 33 34 35 36 41 42 43 44 29 30 31 32 37 38 39 40 45 46 47 48];
                                end  
                            elseif  TRnum > 6; 
                                if sort == 1;
                                    sortPE = [1:24];
                                %Accessory    
                                elseif sort == 2 ;   
                                    sortPE = [1 2 3 4 9 10 11 12 17 18 19 20 5 6 7 8 13 14 15 16 21 22 23 24];
                                end 
                            end    
                          % collapsed over examplar
                         elseif examplar == 0;
                            nPEs{cPEs} = strcat(PEs{cPEs}(index(end-3)+1:(end-4)), TRArray{cTR});
                            uPEs{count} = strcat(PEs{cPEs}(index(end-3)+1:(end-4)), TRArray{cTR});
                             %template
                            if  TRnum <= 6;
                                if sort == 1
                                    sortPE = [1:12];
                                %Accessory        
                                elseif sort == 2;    
                                    sortPE = [1 3 5 2 4 6 7 9 11 8 10 12];
                                end    
                            elseif TRnum > 6; 
                                if sort == 1
                                    sortPE = [1:6];
                                elseif sort == 2;    
                                    sortPE = [1 3 5 2 4 6];
                                end   
                            end        
                         end %examp
                     else
                        nPEs{cPEs} = PEs{cPEs};          
                     end%TR
                end %index
            end

        uPE = unique(uPEs);

        
        for i = 1:length(uPE)
            uPE2{i} = uPE{sortPE(i)};
        end
        
        %Caluculates meanbold per condition and delay (111 222 333 444 555
        %666 x Delay 1 & Delay 2)
       MeanBold(cTR,:) = CalculateMeanBold(uPE2,nPEs, NN.(subjects{cSubjects}).(roiNames{ROI}).activity);

    end%end TR loop
    
    subjectMeanBoldCon(cSubjects).meanBold = MeanBold;
    subjectMeanBoldCon(cSubjects).rois = roiNames{ROI};    
    subjectMeanBoldCon(cSubjects).PE = uPE;    
    subjectMeanBoldCon(cSubjects).subjectName = subjects{cSubjects};
    
    %TR1_6
    if length(TRArray) > 3 
        %Delay1
        subjectMeanBoldAll(cSubjects,1:6) = mean(MeanBold(:,1:6),2);
        
        subjectMeanBoldAllCon(cSubjects,1:6) = mean(MeanBold(:,[1,3,5]),2);
        subjectMeanBoldAllCon(cSubjects,7:12) = mean(MeanBold(:,[2,4,6]),2);
        %Delay2
        subjectMeanBoldAll(cSubjects,7:12) = mean(MeanBold(:,[7:12]),2);
        subjectMeanBoldAllCon(cSubjects,13:18) = mean(MeanBold(:,[7,9,11]),2);
        subjectMeanBoldAllCon(cSubjects,19:24) = mean(MeanBold(:,[8,10,12]),2);
        %TR6_9
    elseif length(TRArray) < 4
        subjectMeanBoldAll(cSubjects,1:3) = mean(MeanBold(:,1:6),2);
        subjectMeanBoldAllCon(cSubjects,1:3) = mean(MeanBold(:,[1,3,5]),2);
        subjectMeanBoldAllCon(cSubjects,4:6) = mean(MeanBold(:,[2,4,6]),2);
    end    
    
end %en subject loop

function [MeanBold] = CalculateMeanBold(allPEs,localPEs,activity)
%
%
%
nPEs = length(allPEs);


%rs = pdist(activity(:, 1:12)', 'euclidean');

for xPEs = 1:nPEs
        indexX = strmatch(allPEs{xPEs},localPEs);
        if ~isempty(indexX)           
            MeanBold(xPEs) = mean(mean(activity(:,indexX),1),2);         
        end
end
