# Supplementary material for: Current and future goals are represented in opposite patterns in object-selective cortex
Source: eLife. 2018 Nov 6;7:e38677. doi: 10.7554/eLife.38677 (PMC6279347; doi:10.7554/eLife.38677)
Supplement: Figure 2—source data 3. [file elife-38677-fig2-data3.zip]

Archive with 9 entries (8 files):
- Cross-temporal generalizationFigureS2.mat
- brewermap.m
- cross_validationAnoukTR_GATefCrossS.m
- cluster_based_permutationAnouk.m
- FigureS2_CrossTemporalGeneralization.xlsx
- __MACOSX/
- __MACOSX/._FigureS2_CrossTemporalGeneralization.xlsx
- cross_validationAnoukTR_GATefS.m
- FigureS2_CrossTemporalGeneralization.m
