# Supplementary material for: Current and future goals are represented in opposite patterns in object-selective cortex
Source: eLife. 2018 Nov 6;7:e38677. doi: 10.7554/eLife.38677 (PMC6279347; doi:10.7554/eLife.38677)
Supplement: Figure 3—source data 1. [file elife-38677-fig3-data1.zip]

Archive with 20 entries (19 files):
- repeatEntries.m
- scale01.m
- rankTransform_equalsStayEqual.m
- projectOptions_AvL.m
- isEven.m
- distinguishable_colors.m
- RDM_MDS_Figure3R.mat
- Figure3_RDM_MDSN.m
- __MACOSX/
- __MACOSX/._Figure3_RDM_MDSN.m
- fisherRDMs.m
- __MACOSX/._fisherRDMs.m
- Figure3RDMs.sav
- __MACOSX/._Figure3RDMs.sav
- Figure3_RDM.xlsx
- __MACOSX/._Figure3_RDM.xlsx
- CalculateDissExamplar.m
- __MACOSX/._CalculateDissExamplar.m
- OP2_GetRDMRetentionP3FlowerTRAll9Miss.m
- myErrorbar.m
