# Supplementary material for: Current and future goals are represented in opposite patterns in object-selective cortex
Source: eLife. 2018 Nov 6;7:e38677. doi: 10.7554/eLife.38677 (PMC6279347; doi:10.7554/eLife.38677)
Supplement: Figure 3—source data 1. [file elife-38677-fig3-data1.zip › fisherRDMs.m]

function [gaRDM, fsubjectRDM] = fisherRDMs(subjectRDM);
%fisher transforms each celll in the RDM based on the group

fsubjectRDM = subjectRDM;
nSubjects = size(subjectRDM,2);
nTR = size(subjectRDM(1).rdm,1);
for  cTR = 1:nTR
    for  cSubjects = 1:nSubjects
        trRDM(cSubjects,:) = (subjectRDM(cSubjects).rdm(cTR,:)-1)*-1;    
    end
        
    fsubjectRDMa =  atanh(trRDM);
    fsubjectRDMa2 = 1-fsubjectRDMa;
      for  cSubjects = 1:nSubjects
        fsubjectRDM(cSubjects).rdm(cTR,:) =  fsubjectRDMa2(cSubjects,:);
      end 
      
end    
 
 RDM = zeros([nSubjects,size(fsubjectRDM(1).rdm)]);

 for cRDM = 1:nSubjects
     RDM(cRDM,:,:) = fsubjectRDM(cRDM).rdm;
 end

meanRDM = squeeze(nanmean(RDM,1));
gaRDM.RDM = meanRDM;
