# Supplementary material for: Current and future goals are represented in opposite patterns in object-selective cortex
Source: eLife. 2018 Nov 6;7:e38677. doi: 10.7554/eLife.38677 (PMC6279347; doi:10.7554/eLife.38677)
Supplement: Figure 3—source data 1. [file elife-38677-fig3-data1.zip › CalculateDissExamplar.m]

%% Calculating average dissimilarity values Figure 3C
%see OverviewResults_pFs.xlsx, sheet RDM, for index of the RDM and coloring
nTR = 15;
subjectRDM= fsubjectRDMWMCombTLRLO9ExSM;

for cSub = 1:24
    for cTR = 1:nTR;%1:15%0%:length(nRois)-3;
        %Within Examplar Current/Prospective within Cow
        categoryExamplar(1).Diss(cSub,cTR) = nanmean(subjectRDM(cSub).rdm(cTR,[12,35,57,78, ...
         ]));
      %Between Examplar Current/Prospective within Cow
        categoryExamplar(2).Diss(cSub,cTR) = nanmean(subjectRDM(cSub).rdm(cTR,[13,14,15,36,37,58 ...
        34,55,56,75,76,77, ...
         ]));
      %Within Examplar Current/Prospective within Dresser
        categoryExamplar(3).Diss(cSub,cTR) = nanmean(subjectRDM(cSub).rdm(cTR,[98,117,135,152, ...
         ]));
     %Between Examplar Current/Prospective within Dresser
       categoryExamplar(4).Diss(cSub,cTR) = nanmean(subjectRDM(cSub).rdm(cTR,[99,100,101,118,119,136 ...
        116,133,134,149,150,151, ...
         ]));
       %Within Examplar Current/Prospective within Skate
        categoryExamplar(5).Diss(cSub,cTR) = nanmean(subjectRDM(cSub).rdm(cTR,[168,183,197,210, ...
         ]));
     %Between Examplar Current/Prospective within Skate
       categoryExamplar(6).Diss(cSub,cTR) = nanmean(subjectRDM(cSub).rdm(cTR,[169,170,171,184,185,198 ...
        182,195,196,207,208,209 ...
         ]));

        %Between Current/Prospective Between Catagory Orange
        sqRDM = squareform(subjectRDM(cSub).rdm(cTR,:));
        categoryExamplar(7).Diss(cSub,cTR) =  nanmean(nanmean([sqRDM(1:4,17:20), ...
            sqRDM(5:8,13:16), ...
            sqRDM(5:8,21:24), ...
            sqRDM(9:12,13:16), ...
            sqRDM(1:4,21:24), ...
            sqRDM(9:12,17:20), ...
            ]));
        
        subjectRDM(cSub).rdm(cTR,[12,35,57,78,98,117,135,152,168,183,197,210]) = nan;
        
         %Between Current/Prospective Between Catagory Orange
       % sqRDM = squareform(subjectRDM(cSub).rdm(cTR,:));
        categoryExamplar(8).Diss(cSub,cTR) =  nanmean(subjectRDM(cSub).rdm(cTR,:));
    end
end

%MEAN TR345
TR3Array = [3 8 13]; 
Delay = {'Delay', 'Search1', 'Search2'};

for cTR = 1:length(TR3Array)%0%:length(nRois)-3;
    %We only report this part of the RDM, the different Relevance
    %(Current x Prospective)
       meanTRDissExamplDif.(Delay{cTR})(:,1)= mean(categoryExamplar(2).Diss(:,TR3Array(cTR):TR3Array(cTR)+2),2)-mean(categoryExamplar(1).Diss(:,TR3Array(cTR):TR3Array(cTR)+2),2);%Cow
       meanTRDissExamplDif.(Delay{cTR})(:,2)= mean(categoryExamplar(4).Diss(:,TR3Array(cTR):TR3Array(cTR)+2),2)-mean(categoryExamplar(3).Diss(:,TR3Array(cTR):TR3Array(cTR)+2),2);%Dressed
       meanTRDissExamplDif.(Delay{cTR})(:,3)= mean(categoryExamplar(6).Diss(:,TR3Array(cTR):TR3Array(cTR)+2),2)-mean(categoryExamplar(5).Diss(:,TR3Array(cTR):TR3Array(cTR)+2),2);%Skate
       meanTRDissExamplDif.(Delay{cTR})(:,4)= mean(categoryExamplar(7).Diss(:,TR3Array(cTR):TR3Array(cTR)+2),2)-mean(categoryExamplar(1).Diss(:,TR3Array(cTR):TR3Array(cTR)+2),2);%Cow
       meanTRDissExamplDif.(Delay{cTR})(:,5)= mean(categoryExamplar(7).Diss(:,TR3Array(cTR):TR3Array(cTR)+2),2)-mean(categoryExamplar(3).Diss(:,TR3Array(cTR):TR3Array(cTR)+2),2);%Dressed
       meanTRDissExamplDif.(Delay{cTR})(:,6)= mean(categoryExamplar(7).Diss(:,TR3Array(cTR):TR3Array(cTR)+2),2)-mean(categoryExamplar(5).Diss(:,TR3Array(cTR):TR3Array(cTR)+2),2);%Skate
       meanTRDissExamplDif.(Delay{cTR})(:,7)= mean(categoryExamplar(8).Diss(:,TR3Array(cTR):TR3Array(cTR)+2),2)-mean(categoryExamplar(1).Diss(:,TR3Array(cTR):TR3Array(cTR)+2),2);%Cow
       meanTRDissExamplDif.(Delay{cTR})(:,8)= mean(categoryExamplar(8).Diss(:,TR3Array(cTR):TR3Array(cTR)+2),2)-mean(categoryExamplar(3).Diss(:,TR3Array(cTR):TR3Array(cTR)+2),2);%Dressed
       meanTRDissExamplDif.(Delay{cTR})(:,9)= mean(categoryExamplar(8).Diss(:,TR3Array(cTR):TR3Array(cTR)+2),2)-mean(categoryExamplar(5).Diss(:,TR3Array(cTR):TR3Array(cTR)+2),2);%Skate

end


for cTR = 1:length(TR3Array)%0%:length(nRois)-3;
    %We only report this part of the RDM, the different Relevance
    %(Current x Prospective)
       meanTRDissExampl.(Delay{cTR})(:,1)= mean(categoryExamplar(1).Diss(:,TR3Array(cTR):TR3Array(cTR)+2),2);%CowWithin
       meanTRDissExampl.(Delay{cTR})(:,2)= mean(categoryExamplar(2).Diss(:,TR3Array(cTR):TR3Array(cTR)+2),2);%CowBetween
       meanTRDissExampl.(Delay{cTR})(:,3)= mean(categoryExamplar(3).Diss(:,TR3Array(cTR):TR3Array(cTR)+2),2);%DresWithin
       meanTRDissExampl.(Delay{cTR})(:,4)= mean(categoryExamplar(4).Diss(:,TR3Array(cTR):TR3Array(cTR)+2),2);%DresBetween
       meanTRDissExampl.(Delay{cTR})(:,5)= mean(categoryExamplar(5).Diss(:,TR3Array(cTR):TR3Array(cTR)+2),2);%SkaWithin
       meanTRDissExampl.(Delay{cTR})(:,6)= mean(categoryExamplar(6).Diss(:,TR3Array(cTR):TR3Array(cTR)+2),2);%SkaBetween
       meanTRDissExampl.(Delay{cTR})(:,7)= mean(categoryExamplar(7).Diss(:,TR3Array(cTR):TR3Array(cTR)+2),2);%BetweenCat
end
