# Supplementary material for: Current and future goals are represented in opposite patterns in object-selective cortex
Source: eLife. 2018 Nov 6;7:e38677. doi: 10.7554/eLife.38677 (PMC6279347; doi:10.7554/eLife.38677)
Supplement: Figure 3—source data 1. [file elife-38677-fig3-data1.zip › OP2_GetRDMRetentionP3FlowerTRAll9Miss.m]

function [gaRDM, subjectRDM, uPE2] = OP2_GetRDMRetentionP3FlowerTRAll9Miss(NN, sort, TRArray, examplar, ROI);
% inAna = 3 (for anatomical)
%inAna = 1 for indiv
% function [gaRDM,subjectRDM] = OP2_GetRDMKetmine(NN,selectTrials,uRuns);
%Sort is the either sorted on the template sort = 1
%or on the Accesrry sort = 2
%TR specifies which TR you want to look at.
% Examplar = 1, seperate cells per examplar
%If examplar = 0 collapse over examplars.
%ROI index of ROI

subjects = fieldnames(NN);
nSubjects = length(subjects);


if examplar == 0;
    numberUPE = 6;
    PEArray =  {'111','222','333','444', '555','666'};
elseif examplar == 1;
    numberUPE = 24;
    PEArray = {'111_11','111_12','111_13','111_14','222_11','222_12','222_13','222_14' ...
    '333_21','333_22','333_23','333_24','444_21','444_22','444_23','444_24',...
    '555_31','555_32','555_33','555_34','666_31','666_32','666_33','666_34'};
end


for cSubjects = 1:nSubjects
    roiNames = fieldnames(NN.(subjects{cSubjects}));
        %nRois = length(roiNames)-1;
    lRDM = [];
    lCounter = [];
   
    for cTR = 1:length(TRArray);%1:nRois-2  
         clear nPEs uPE uPEs uPE2;
        count = 0;
        PEs = NN.(subjects{cSubjects}).PE;
            for cPEs = 1:length(PEs);
                index = findstr(PEs{cPEs},'_');
                if index > 0;
                 stem = PEs{cPEs}(index(end-3)+1:(end));
                     TRselect =  stem(end);
                     if cTR < 7
                         retention = '1';
                     else
                         retention = '2';
                     end
                     
                     if TRselect == TRArray{cTR} && stem(3) == retention; %FIRST RETENTION
                         count = count+1;
                         % seperate per examplar
                         if examplar == 1;
                            nPEs{cPEs} = stem;
                            uPEs{count} = stem;
                            %sort on template or accessory
                            %template
                            if sort == 1
                                sortPE = [1:48];
                                %sortPE = [1:24];
                            %Accessory    
                            elseif sort == 2    
                                sortPE = [1 2 3 4 9 10 11 12 17 18 19 20 5 6 7 8 13 14 15 16 21 22 23 24 25 26 27 28 33 34 35 36 41 42 43 44 29 30 31 32 37 38 39 40 45 46 47 48];
                                %sortPE = [1 2 3 4 9 10 11 12 17 18 19 20 5 6 7 8 13 14 15 16 21 22 23 24];
                            end  
                          % collapsed over examplar
                         elseif examplar == 0;
                            nPEs{cPEs} = strcat(PEs{cPEs}(index(end-3)+1:(end-4)), TRArray{cTR});
                            uPEs{count} = strcat(PEs{cPEs}(index(end-3)+1:(end-4)), TRArray{cTR});
                             %template
                            if sort == 1
                                sortPE = [1:6];
                            %Accessory        
                            elseif sort == 2    
                                sortPE = [1 3 5 2 4 6];
                            end    
                         end %examp
                     else
                        nPEs{cPEs} = PEs{cPEs};          
                     end%TR
                end %index
       
            end

        uPE = unique(uPEs);

        if examplar == 0;
           for i = 1:length(uPE)
                uPENoTR{i} = uPE{i}(5:end-2);
           end
       elseif examplar == 1;
            for i = 1:length(uPE)
                uPENoTR{i} = uPE{i}(5:end-2); %1 = 5? Check
           end
       end  

       testMissing = ismember(PEArray,uPENoTR);
       
       if length(uPE) <  numberUPE
         indexMiss = find(testMissing ==0); 
         for i = 1:length(PEArray)
            uPE2{i} = strcat(uPE{1}(1:4),PEArray{i},'_',num2str(TRArray{cTR}));
         end
         %end 
       else
           uPE2 = uPE;
       end
       
       for i = 1:length(uPE2)
            uPE3{i} = uPE2{sortPE(i)};
       end 

            [pdistVals,countVals] = CalculatePDist(uPE3,nPEs, NN.(subjects{cSubjects}).(roiNames{ROI}).activity);

            lRDM(cTR,:) = pdistVals';
            lCounter(cTR,:) = countVals;
    end %cTR
    subjectRDM(cSubjects).rdm = lRDM;
    subjectRDM(cSubjects).rois = roiNames;    
    subjectRDM(cSubjects).PE = nPEs; 
    subjectRDM(cSubjects).uPE = uPE;
    subjectRDM(cSubjects).subjectName = subjects{cSubjects};
end %subjectloop


%Some subjects don't have a certain examplar (because of errors therefore
%correct with NaN value not possible to add, so sum and then divide.
 RDM = zeros([nSubjects,size(subjectRDM(1).rdm)]);
% indexNan = [];
for cRDM = 1:nSubjects
    %for cTR = 1%:length(TRArray);
    %RDM = RDM + subjectRDM(cRDM).rdm;
        RDM(cRDM,:,:) = subjectRDM(cRDM).rdm;
        % if  ~isempty(find(isnan(subjectRDM(cRDM).rdm(1,:))))
        %    indexNan = [indexNan find(isnan(subjectRDM(cRDM).rdm(1,:)))];
       %  end 
   % end   
end

%UindexNan = unique(indexNan);

% for cTR = 1:length(TRArray);%
%     sumRDM(cTR,:) = nansum(RDM(:,cTR,:));
%     meanRDM(cTR,:) = sumRDM(cTR,:)/24;
%     meanRDM(cTR,UindexNan) = sumRDM(cTR,UindexNan)/23;
% end


gaRDM.RDM = squeeze(nanmean(RDM,1));%meanRDM;
gaRDM.PE = subjectRDM(1).PE;

%RDM = RDM / (nSubjects);
%gaRDM.RDM = RDM;
gaRDM.PE = subjectRDM(1).PE;


function [pdistVals,counter] = CalculatePDist(allPEs,localPEs,activity)
%
%
%

nPEs = length(allPEs);
sqVals = zeros(nPEs,nPEs);
scCounter = zeros(nPEs,nPEs);


for xPEs = 1:nPEs
    for yPEs = 1:nPEs
        indexX = strmatch(allPEs{xPEs},localPEs);
        indexY = strmatch(allPEs{yPEs},localPEs);
        if ~isempty(indexX) & ~isempty(indexY)
         % rs = corrcoef(mean(activity(:,indexX),2),mean(activity(:,indexY),2));
          % sqVals(xPEs,yPEs) = 1-rs(2);
          rs = corr(mean(activity(:,indexX),2),mean(activity(:,indexY),2),'type','S');

            sqVals(xPEs,yPEs) = 1-rs;
            scCounter(xPEs,yPEs) = 1;
        else
            sqVals(xPEs,yPEs) =  NaN; 
            scCounter(xPEs,yPEs) = 0;
        end
        
    end
end

pdistVals = invsquareform(sqVals);
counter = invsquareform(scCounter);
