# Supplementary material for: Current and future goals are represented in opposite patterns in object-selective cortex
Source: eLife. 2018 Nov 6;7:e38677. doi: 10.7554/eLife.38677 (PMC6279347; doi:10.7554/eLife.38677)
Supplement: Figure 4—source data 1. [file elife-38677-fig4-data1.zip]

Archive with 12 entries (11 files):
- Figure4-source data1/
- Figure4-source data1/CatCrossRelevance.mat
- Figure4-source data1/CatCrossRelevanceAvg.mat
- Figure4-source data1/CatDecodingCond.mat
- Figure4-source data1/CatDecodingCondAvg.mat
- Figure4-source data1/Figure4-SourceDataDecoding.sav
- Figure4-source data1/Figure4_code.m
- Figure4-source data1/isEven.m
- Figure4-source data1/plotSpreadAnoukCol.m
- Figure4-source data1/repeatEntries.m
- Figure4-source data1/SEM_MC.m
- Figure4-source data1/shadedErrorBarfunc.m
