# Supplementary material for: Current and future goals are represented in opposite patterns in object-selective cortex
Source: eLife. 2018 Nov 6;7:e38677. doi: 10.7554/eLife.38677 (PMC6279347; doi:10.7554/eLife.38677)
Supplement: Figure 4—source data 1. [file elife-38677-fig4-data1.zip › Figure4-source data1/Figure4_code.m]

% This code reproduces Figure 4 in the paper:
% van Loon, Olmos-Solis, Fahrenfort & Olivers (submitted): Current and future goals are represented in opposite patterns in object-selective cortex  
% Katya Olmos Solis, 2018
% katya.olmos@gmail.com


%% Preparing paths
clear all; close all; clc
homedir =('Z:\fMRIDropProsp\');
matrices=[homedir  'Results' filesep 'FinalMatrices'];
graphs=[homedir filesep 'Results' filesep  'graphs' filesep];
addpath([homedir 'matlab_scripts']);

%% Get SE within subjects

% Matrix= Subject*TR*Cond (Current,Props, Dropped)
load([matrices filesep 'CatDecodingCond']);
load([matrices filesep 'CatCrossRelevance']);
    
N = size(CatDecodingCond,1);
CatDecodingCondError=NaN(size(CatDecodingCond,3),size(CatDecodingCond,2));
CatCrossRelevanceError=NaN(size(CatCrossRelevance,3),size(CatCrossRelevance,2));
% make it into percentage
CatDecodingCond=CatDecodingCond*100;
CatCrossRelevance=CatCrossRelevance*100;

for cTR = 1:size(CatDecodingCond,2)
    if cTR<12
        X=NaN(size(CatDecodingCond,1),3);     
        X(:,3) = CatDecodingCond(:,cTR,3);
        Y=NaN(size(CatCrossRelevance,1),3);
        Y(:,2:3) = CatCrossRelevance(:,cTR,2:3);
    else
         X=NaN(size(CatDecodingCond,1),2);     
         
    end
    X(:,1) = CatDecodingCond(:,cTR,1);
    X(:,2) = CatDecodingCond(:,cTR,2);  
    Y(:,1) = CatCrossRelevance(:,cTR,1);
   
    
    W = SEM_MC(X);
    Z = SEM_MC(Y);
    Error1 = std(W(:,1),1)/sqrt(N);
    Error2 = std(W(:,2),1)/sqrt(N);
    
    ErrorZ1 = std(Z(:,1),1)/sqrt(N);
   
    CatDecodingCondError(1,cTR) = Error1;
    CatDecodingCondError(2,cTR) = Error2;
    CatCrossRelevanceError(1,cTR) = ErrorZ1;

    if cTR<12
        Error3 = std(W(:,3),1)/sqrt(N);
        ErrorZ2 = std(Z(:,2:3),1)/sqrt(N);
        CatDecodingCondError(3,cTR) = Error3;
        CatCrossRelevanceError(2:3,cTR) = ErrorZ2;
    end    
  
end %cTR


%%  Plotting Within- relevance and cross-relevance object category decoding in pFs

taxis= 1:16; 
pink1 = [119 40 143]/255;
blue1 = [119 224 242]/255;
green1 = [57 125 58]/255;


blue = [57 72 155]/255;
pink = [227 73 151]/255;
green= [119, 142, 0]/255;


names={'Memory','Cue','TR1','TR2','TR3','TR4', 'Search 1', 'TR1','TR2','TR3','TR4', 'Search 2', 'TR1','TR2','TR3','TR4' };

figure
subplot (2,1,1)
lh3=shadedErrorBarfunc(taxis(1:11), squeeze(nanmean(CatDecodingCond(:,1:11,3),1)), squeeze(CatDecodingCondError(3,1:11)), green,0);
lh1=shadedErrorBarfunc(taxis, squeeze(nanmean(CatDecodingCond(:,:,1),1)), squeeze(CatDecodingCondError(1,:)), blue,0); 
lh2=shadedErrorBarfunc(taxis, squeeze(nanmean(CatDecodingCond(:,:,2),1)), squeeze(CatDecodingCondError(2,:)),pink,0);
lgd=legend([lh1.mainLine,lh2.mainLine, lh3.mainLine], 'Current','Prospective', 'Dropped','location', 'northwest', 'orientation', 'vertical');
set(lgd,'FontSize',9); 
legend('boxoff')
title({'Within-Relevance Decoding'},'FontSize',10, 'fontweight', 'bold' )
plot(1:16,ones(1,16)*33.333,':k');
ylabel('Classification performance (%)','FontSize',10, 'fontweight', 'bold'  )
set(gca, 'Ylim', [15 65]);
set(gca, 'Ytick', [15:10:65],  'FontSize', 9);
set(gca, 'Xlim', [0.5 16.5],  'FontSize', 9);
set(gca ,'TickDir','in')
set(gca,'xtick',[1:16],'xticklabel',names)
box off
hold off
pbaspect([2.5 1 1])
subplot (2,1,2)
lh3=shadedErrorBarfunc(taxis(1:11), squeeze(nanmean(CatCrossRelevance(:,1:11,3),1)), squeeze(CatCrossRelevanceError(3,1:11)),green1,0);
lh1=shadedErrorBarfunc(taxis, squeeze(nanmean(CatCrossRelevance(:,:,1),1)), squeeze(CatCrossRelevanceError(1,:)), blue1,0); 
lh2=shadedErrorBarfunc(taxis, squeeze(nanmean(CatCrossRelevance(:,:,2),1)), squeeze(CatCrossRelevanceError(2,:)),pink1,0);
lgd=legend([lh1.mainLine,lh2.mainLine, lh3.mainLine], 'Current vs Prospective','Current vs Dropped', 'Prospective Dropped','location', 'northwest', 'orientation', 'vertical');
set(lgd,'FontSize',9 ); 
legend('boxoff')
title({'Cross-Relevance Decoding'},'FontSize',10, 'fontweight', 'bold' )
plot(1:16,ones(1,16)*33.333,':k' );
ylabel('Classification performance (%)','FontSize',10, 'fontweight', 'bold' )
set(gca, 'Ylim', [15 65]);
set(gca, 'Ytick', [15:10:65],  'FontSize', 9);
set(gca, 'Xlim', [0.5 16.5],  'FontSize', 9);
set(gca ,'TickDir','in')
set(gca,'xtick',[1:161],'xticklabel',names)
box off
hold off
pbaspect([2.5 1 1])
print('-dpdf','-r600', [homedir 'Results' filesep 'graphs' filesep 'CatDecWithCross']);

%% Plotting the barplots
load([matrices filesep 'CatDecodingCondAvg']);
load([matrices filesep 'CatCrossRelevanceAvg']);
CatDecodingCondAvg =CatDecodingCondAvg*100;
CatCrossRelevanceAvg =CatCrossRelevanceAvg*100;


for decoding = 1:2;
    if decoding == 1 %within-relevance
        meanDecodeF = CatDecodingCondAvg;
    elseif decoding == 2 %cross-relevance
        meanDecodeF = CatCrossRelevanceAvg;
    end
    
    count=0;
    for iWindow = 1:3
        count = count+1;
        meanDecode(:,count)= meanDecodeF(:,iWindow ,1);
        count = count+1;
        meanDecode(:,count)= meanDecodeF(:,iWindow ,2);
        count = count+1;
        meanDecode(:,count)= meanDecodeF(:,iWindow ,3);
    end 
    nSubjects = size(meanDecode,1);

    subplot(1,2,decoding)
    meanDecodeGA = mean(meanDecode,1);
    placeJ =  [1,2,3,5,6,7,9,10,11];
    for i = 1:length(meanDecodeGA);
        h = bar(placeJ(i),meanDecodeGA(i), 'BarWidth', 0.7,'FaceColor', 'none');
        if i == 1, hold on, end
            if ismember(placeJ(i),[1,5,9]); %Current
                col = blue;
            elseif ismember(placeJ(i),[2,6,10]); %Porspective
                col = pink;
            elseif ismember(placeJ(i),[3,7,11]); %Dropped
                col = green;    
            end 
        set(h, 'FaceColor', col)
    end

       meanDecodeS=sortrows(meanDecode);
       meanDecodeS2(:,1:3)=(meanDecodeS(:,1:3));
       meanDecodeS2(:,4) = NaN;
       meanDecodeS2(:,5:7)=(meanDecodeS(:,4:6));
       meanDecodeS2(:,8) = NaN;
       meanDecodeS2(:,9:11)=(meanDecodeS(:,7:9));

        plotSpreadAnoukCol(meanDecodeS2,[],[],{'','Delay','','', '','Search 1','','','','Search 2','',}, 'showMM', 11,'nSubjects',nSubjects)
        set(gca, 'Ylim', [10 75])
        set(gca, 'Ytick', [10:10:75],'FontSize', 9)
        ylabel({'Classification Performance (%)'},'FontSize',10, 'fontweight','bold')
        set(gca ,'TickDir','in')
        plot([-2,10],[33.3333,33.3333],':k')
        box off
        pbaspect([1 1 1])
end
print('-dpdf','-r600', [homedir 'Results' filesep 'graphs' filesep 'CatDecWithCrossBarplots']) 
 
