# Supplementary material for: Current and future goals are represented in opposite patterns in object-selective cortex
Source: eLife. 2018 Nov 6;7:e38677. doi: 10.7554/eLife.38677 (PMC6279347; doi:10.7554/eLife.38677)
Supplement: Figure 4—source data 2. [file elife-38677-fig4-data2.zip]

Archive with 6 entries (5 files):
- Figure4-source data 2/
- Figure4-source data 2/BOLDCond.mat
- Figure4-source data 2/BOLDCondAvg.mat
- Figure4-source data 2/Figure1andFigure4-figure supplement1.m
- Figure4-source data 2/Figure4Sourcecode1BOLD.sav
- Figure4-source data 2/mBOLD.mat
