# Supplementary material for: Current and future goals are represented in opposite patterns in object-selective cortex
Source: eLife. 2018 Nov 6;7:e38677. doi: 10.7554/eLife.38677 (PMC6279347; doi:10.7554/eLife.38677)
Supplement: Figure 5—source data 1. [file elife-38677-fig5-data1.zip]

Archive with 19 entries (18 files):
- Figure5-source data 1/
- Figure5-source data 1/CDRDMAvgTR.mat
- Figure5-source data 1/colourScheme.mat
- Figure5-source data 1/CPRDMAvgTR.mat
- Figure5-source data 1/CurrvsDropDiss.mat
- Figure5-source data 1/CurrvsDropDissTR.mat
- Figure5-source data 1/CurrvsPropsDiss.mat
- Figure5-source data 1/CurrvsPropsDissTR.mat
- Figure5-source data 1/Figure5-SourcedataRDM.sav
- Figure5-source data 1/Figure5code.m
- Figure5-source data 1/Figure5Sourcedata.sav
- Figure5-source data 1/isEven.m
- Figure5-source data 1/PDRDMAvgTR.mat
- Figure5-source data 1/plotSpreadAnoukCol.m
- Figure5-source data 1/PropsvsDropDiss.mat
- Figure5-source data 1/PropsvsDropDissTR.mat
- Figure5-source data 1/rankTransform_equalsStayEqual.m
- Figure5-source data 1/repeatEntries.m
- Figure5-source data 1/scale01.m
